# Supplementary material for: A reduced-order closed-loop hybrid dynamic model for design and development of lower limb prostheses
Source: Wearable Technol. 2023 Apr 4;4:e10. doi: 10.1017/wtc.2023.6 (PMC10936358; doi:10.1017/wtc.2023.6)
Supplement: Supplementary file 1 [file S2631717623000063sup001.zip]

Archive with 8 entries (8 files):
- S2631717623000063sup001.m4v
- S2631717623000063sup002.m4v
- S2631717623000063sup003.m4v
- S2631717623000063sup004.m4v
- S2631717623000063sup005.m4v
- S2631717623000063sup006.m4v
- S2631717623000063sup007.m4v
- S2631717623000063sup008.txt
