# Supplementary material for: A reduced-order closed-loop hybrid dynamic model for design and development of lower limb prostheses
Source: Wearable Technol. 2023 Apr 4;4:e10. doi: 10.1017/wtc.2023.6 (PMC10936358; doi:10.1017/wtc.2023.6)
Supplement: Supplementary file 1 [file S2631717623000063sup001.zip › S2631717623000063sup008.txt]

Each of the video files show animations corresponding to the following results:

damping_main.m4v: corresponding to final results of the variable damping leg, section 5.2.2, figure 7 (Leg_Script_VariableDamping.m)
damping_no_actuator.m4v: corresponding to results of the variable damping leg with no actuator, section 5.2.2, figure 6: tuning step 1 
damping_no_control.m4v: corresponding to results of the variable damping leg with no control output, section 5.2.2, figure 6: tuning step 2 
damping_no_thrust.m4v: corresponding to results of the variable damping leg without thrust force, section 5.2.2, figure 7: transparent velocity plots
damping_socket.m4v: corresponding to results of the variable damping leg with socket dynamics, section 5.2.3, figure 8 (Leg_Script_Socket_VariableDamping.m)

powered_main.m4v: corresponding to final results of the powered leg, section 5.3.1, figure 11 (Leg_Script_Powered.m)
powered_no_control.m4v: corresponding to results of the powered leg with no control output, section 5.3.1, figure 10
